# Supplementary material for: Maternal nutrient restriction in late pregnancy programs postnatal metabolism and pituitary development in beef heifers
Source: PLoS One. 2021 Apr 8;16(4):e0249924. doi: 10.1371/journal.pone.0249924 (PMC8031383; doi:10.1371/journal.pone.0249924)
Supplement: S1 File — (XLSX) [file pone.0249924.s001.xlsx]

## Sheet: Table 2
		Body Weight (BW; kg)
Animal	Diet	PND0	PND35	PND70	PND105	PND140	PND175	PND210	PND245	PND280	PND315	PND350	PND385	PND420	PND455
r1B	70	30.3	52.62	97.97	149.68	200.49	229.52	267.62	280.32	322	344	396	420	474	472
r3A	70	37.58	65.32	126.1	179.62	232.24	273.06	314.79	330.22	382	412	472	518	544	576
y15B	70	38.28	52.62	81.64	124.28	175.09	215	249.48	267.62	316	336	426	467	443	566
y18A	70	24.45	45.36	88.9	131.54	168.74	202.3	230.42	242.22	275	303	358	403	415	477
y19A	70	31.03	53.52	85.27	128.82	185.07	229.52	262.18	273.06	306	329	406	420	516	480
y1A	70	28.8	50.8	84.37	134.26	173.27	213.19	234.05	253.1	297	323.86	353	391	430	453
y25B	70	32.89	52.62	79.83	125.19	175.09	215	245.85	258.55	310	331	361	408	448	478
y2A	70	36.83	56.25	99.79	152.41	202.3	242.22	273.06	293.93	336	387	400	470	534	574
y32B	70	31.32	49.9	71.67	105.23	145.15	181.44	197.77	216.82	259	273	329	382	492	465
r5A	100	31.98	52.62	90.72	132.45	178.72	209.56	244.03	235.87	275	292	329	380	437	464
r8B	100	42.37	57.15	113.4	168.74	175.99	260.36	297.56	315.7	352	389.18	410	472	493	546
y11B	100	36.74	61.69	92.53	132.45	178.72	209.56	232.24	237.68	283	300	371	400	469	504
y22A	100	39.87	74.39	127.01	161.48	215.91	263.99	298.46	310.26	362	373	475	540	516	594
y35B	100	40.1	73.48	115.21	168.74	228.61	268.53	303.91	321.14	360	383	453	510	540	582
y37B	100	54.61	73.48	117.93	165.11	217.72	245.85	269.43	297.56	331	370.13	438	480	506	530
y45A	100	32.66	63.5	103.42	152.41	195.04	234.96	260.36	271.25	333	352	396	438	489	506
y5A	100	44.05	74.39	112.49	156.94	199.58	252.2	280.32	311.16	346	354	439	493	428	533
y9A	100	29.4	53.52	80.74	127.01	171.46	210.47	238.59	249.48	282	313	324	373	402	439

## Sheet: Table 3
Animal	PND	Diet	Ribeye Area (cm2)	LRBF (cm)
r1b	210	70	60.5805	0.39
r3a	210	70	61.6773	0.37
y15b	210	70	47.0967	0.25
y18a	210	70	42.1935	0.32
y19a	210	70	49.8064	0.37
y1a	210	70	51.0322	0.34
y25b	210	70	50.7096	0.19
y2a	210	70	39.0322	0.27
y32b	210	70	46.4515	0.25
r5a	210	100	45.0322	0.43
r8b	210	100	59.4192	0.37
y11b	210	100	40.9031	0.29
y22a	210	100	49.5483	0.3
y35b	210	100	62.1289	0.32
y37b	210	100	43.8064	0.3
y45a	210	100	60.7741	0.73
y5a	210	100	56.387	0.25
y9a	210	100	55.8063	0.21
r1b	315	70	66.645	0.52
r3a	315	70	81.2256	0.48
y15b	315	70	58.9676	0.34
y18a	315	70	61.6773	0.34
y19a	315	70	54.7741	0.32
y1a	315	70	74.0644	0.44
y25b	315	70	63.1612	0.28
y2a	315	70	57.5483	0.26
y32b	315	70	56.7096	0.29
r5a	315	100	54.5805	0.45
r8b	315	100	76.0644	0.36
y11b	315	100	53.3547	0.32
y22a	315	100	67.1612	0.37
y35b	315	100	71.9999	0.42
y37b	315	100	59.4192	0.28
y45a	315	100	79.3547	0.34
y5a	315	100	54.258	0.39
y9a	315	100	74.3869	0.32
r1b	420	70	82.0644	0.6
r3a	420	70	77.7418	0.58
y15b	420	70	82.3224	0.61
y18a	420	70	69.2257	0.66
y19a	420	70	82.9676	0.53
y1a	420	70	82.7095	0.51
y25b	420	70	79.8708	0.48
y2a	420	70	84.4514	0.54
y32b	420	70	77.4192	0.41
r5a	420	100	89.3547	0.53
r8b	420	100	82.1289	0.49
y11b	420	100	102.258	0.5
y22a	420	100	103.419	0.63
y35b	420	100	84.4514	0.55
y37b	420	100	60.1289	0.46
y45a	420	100	86.7095	0.63
y5a	420	100	86.1934	0.44
y9a	420	100	105.677	0.45

## Sheet: Table 4
Animal	Diet	Initial BW (kg)	Final BW (kg)	Total BW Gain (kg)	ADG	Total Intake (kg)	Intake, kg/d	Gain:Feed, total	Intake, % mean BW
r1B	70	344	478	134	0.797619	1216.53	7.24125	0.110149	1.76186
r3A	70	died
y15B	70	336	584	248	1.47619	1755.97	10.4522	0.141232	2.27222
y18A	70	303	502	199	1.18452	1525.61	9.08101	0.13044	2.25615
y19A	70	329	512	183	1.08929	1464.6	8.71786	0.124949	2.07321
y1A	70	323.86	483	159.14	0.947262	1164.55	6.93185	0.136654	1.71823
y25B	70	331	514	183	1.08929	1449.4	8.62738	0.126259	2.04198
y2A	70	387	584	197	1.17262	1860.48	11.0743	0.105887	2.28101
y32B	70	273	491	218	1.29762	1425.57	8.48554	0.152921	2.22134
r5A	100	292	493	201	1.19643	1352.8	8.05238	0.148581	2.05156
r8B	100	389.18	574	184.82	1.10012	1794.5	10.6815	0.102992	2.21798
y11B	100	300	532	232	1.38095	1519.18	9.04274	0.152714	2.17374
y22A	100	373	614	241	1.43452	1949.08	11.6017	0.123648	2.35089
y35B	100	died
y37B	100	370.13	560	189.87	1.13018	1756.31	10.4542	0.108107	2.24791
y45A	100	352	504	152	0.904762	1445.42	8.60369	0.10516	2.01021
y5A	100	354	540	186	1.10714	1582.47	9.41946	0.117538	2.10726
y9A	100	313	437	124	0.738095	1331.82	7.9275	0.0931057	2.114

## Sheet: Table 5
			Time (min)		Glucose Concentation (µg/ml)
Animal	Diet	PND	0	2.5	5	7.5	10	15	30	60	90	120		0 to 2.5	2.5 to 5	5 to 7.5	7.5 to 10	10 to 15	15 to 30	30 to 60	60 to 90	90 to 120		Total AUC	Cmax	Tmax
R3A	70	301	6212.77	15617	15106.4	13489.4	13191.5	12468.1	10425.5	8518	6141	6009		35053.2	57925.5	54627.7	50212.8	97127.7	265213	440536	347655	274365		1.62272e+06	15617	2.5
Y15B	70	301	5433	21571	23210	14286	10851.1	11277	8964	7102	6868	6341		40546.2	82940	75882.5	49278.8	82447.8	236385	375450	316080	301155		1.56017e+06	23210	5
Y18A	70	301	5634	16140	16878	13702	13391	13116	10065	8427	7799	7246		34260	61447.5	59322.5	50993.8	99745	272228	428355	369795	342660		1.71881e+06	16878	5
Y19A	70	301	5773	13574.5	11914.9	10808.5	10766	10000	8765.96	8902	8535	6356		31400.6	48829.8	43297.9	40478.7	78829.8	215745	396509	395085	351390		1.60157e+06	13574.5	2.5
Y1A	70	301	5161	14730	17946	11866	10670	9576	7681	6198	9411	4343		31315	59257.5	59697.5	43002.5	77290	201248	323400	327105	347475		1469790	17946	5
Y25B	70	301	7936	21464	14993	10408	11319	10933	8595	7732	8596	9779		46670	72401.2	50492.5	40168.8	83927.5	228458	373830	360900	404565		1.66141e+06	21464	2.5
Y2A	70	301	6483	16019	28228	15588	10247	10309	9731	7537	7677	7977		36231.2	75332.5	90055	51778.8	77007.5	227618	404985	341265	349965		1.65424e+06	28228	5
Y32B	70	301	7276	21487	22273	19179	17327	11000	10594	7276	6013	8517		45048.8	81558.8	79656.2	69606.2	114135	244455	426960	308475	308145		1678040	22273	5
Y15B	70	482	5773	20774	22461	16974	14058	12360	10071	8004	6370	7664		40400	80011.2	77370	60007.5	101190	260932	422190	335670	306060		1.68383e+06	22461	5
Y18A	70	482	5418	20638.3	16000	14766	13446.8	12456	8808	5787	8472	5888		39342.9	71595.7	58457.4	53723.4	98374	252900	351045	300690	342480		1.56861e+06	20638.3	2.5
Y19A	70	482	7262	18110	14313	15009	15206	12262	13814	4981	4305	4513		40792.5	63166.2	54543.8	56530	106685	287535	489135	214005	196845		1.50924e+06	18110	2.5
Y1A	70	482	6527	18772	22182	17173	16114	16371	8885	6293	6008	5388		39782.5	74657.5	76921.2	63075	121498	312202	360945	278910	261060		1.58905e+06	22182	5
Y25B	70	482	5771	15785	14091	13460	13046	12805	10692	5559	4629	6081		34158.8	57076.2	52052.5	49957.5	97242.5	272265	404145	236205	230085		1.43319e+06	15785	2.5
Y2A	70	482	6512	20495	17408	17804	14873	11928	8805	6908	6278	6088		41898.8	72997.5	65775	63101.2	104185	244958	367770	301410	279660		1541755	20495	2.5
Y32B	70	482	5480	16198	17583	16163	13806	14683	13385	9429	6399	8552		33947.5	62473.8	64161.2	57665	105738	320632	542985	378855	320250		1.88671e+06	17583	5
R8B	100	301	4891	17106.4	13574.5	13106.4	12553.2	10065	8484	6161	15454	4999		33610.5	59734	50319.1	48457.4	87928.5	214605	346935	416640	538605		1.79683e+06	17106.4	2.5
Y11B	100	301	7465	25710	39528	15343	16261	13554	11022	8325	3944	8924		50800	113685	117999	58683.8	115190	285975	455535	308910	252180		1.75896e+06	39528	5
Y22A	100	301	5937	13483	11776	11454	10505	9938	8091	7032	5913	5743		31696.2	48427.5	43757.5	41766.2	77370	209752	348210	299655	263535		1364170	13483	2.5
Y35B	100	301	4439	24363	15934	16913	17892	10273	9957	8487	6173	7655		41551.2	80825	60976.2	64647.5	115142	228772	426015	347205	300015		1665150	24363	2.5
Y37B	100	301	4732	15387	12746	10940	10544	9531.91	7506	6361	6185	5700		31063.8	54400	45540	40530	76549.8	199274	320595	283605	271050		1.32261e+06	15387	2.5
Y45A	100	301	10306	19281	16190	13179	10483	9477	9448	7709	9109	5517		49866.2	68440	56948.8	46051.2	76107.5	213015	399075	367905	356025		1.63343e+06	19281	2.5
Y5A	100	301	6539	14085.1	12255.3	12212.8	11574.5	10893.6	10042.6	8909	8542	8175		33953.9	50531.9	45904.3	45000	85106.4	238723	434912	395400	378885		1.70842e+06	14085.1	2.5
Y9A	100	301	9757	17984	35849	14495	11945	8660	7761	4527	6830	5250		46872.5	89771.2	107741	51168.8	81375	188108	300735	238260	283650		1.38768e+06	35849	5
R8B	100	482	6732	17872.3	15021.3	14978.7	14000	13018	8491	7139	5469	6662		39170.4	63457.4	56276.6	54946.8	102545	258952	361815	296205	264000		1.49737e+06	17872.3	2.5
Y11B	100	482	3846	23528	25113	13080	12435	11045	10509	7072	8531	6546		39025	90211.2	79132.5	48243.8	89787.5	244492	421350	340125	354120		1.70649e+06	25113	5
Y22B	100	482	7758	22080	22912	15171	14609	14772	10153	5984	5843	4432		46995	83840	76243.8	56188.8	109975	297728	394350	267165	241770		1574255	22912	5
Y37A	100	482	6801	16127.7	15404.3	14893.6	15021.3	12340.4	9319.15	8989	4928	5612		37162.1	59574.5	57127.7	56010.6	105957	255000	414409	343590	232020		1.56085e+06	16127.7	2.5
Y45A	100	482	5111	18338	20180	15947	12052	10938	11000	7409	5278	4355		35700	71070	70383.8	54932.5	87605	246570	441135	301440	223665		1.5325e+06	20180	5
Y5A	100	482	3291	17050	14789	13338	12447	9923	7164	9906	7025	7856		29540	61111.2	53645	48903.8	87042.5	202575	363510	402555	328590		1.57747e+06	17050	2.5
Y9A	100	482	4813	19845	16253	16611	12808	11969	3671	4805	5083	9861		36838.8	69928.8	61396.2	57537.5	93962.5	207068	182205	220395	300405		1.22974e+06	19845	2.5

## Sheet: Table 6
Animal	Diet	Heart (kg)	Lungs (kg)	Brain (g)	Pituitary (g)	Liver (kg)	Spleen (kg)	Pancreas (g)	Kidneys (kg)	Adrenals (g)	Uterus (g)	Ovaries (g)	Gastroc (kg)	Small Intestine (kg)	Rumen (kg)	Internal Fat (kg)
r1B	70	1.596	2.2	342	1.65	5.92	2.34	219.06	0.94	17.87	110.76	13.66	1.46	6.56	16.48	22.2
y15B	70	2.078	2.76	348	2.3	9.32	1.92	280	1.29	27.29	157.14	23.8	1.7	11.66	27,42	24.04
y18A	70	1.524	3	390.07	1.99	7.61	1.21	197.15	1.17	24.82	168.62	12.69	1.42	8.84	20.82	21.1
y19A	70	1.878	2.27	344	1.78	7.29	2.3	198	0.96	26.42	96	26	1.3	7.08	20.12	24.12
y1A	70	1.808	2.43	391.27	2.02	6.56	1.77	301.25	1.01	18.7	154.2	14.87	1.52	8.24	19.94	23.24
y25B	70	1.79	2.86	380	2.7	9.86	1.18	304	1.24	26.01	115.14	26.89	1.58	9.08	22.08	18.24
y2A	70	2.324	3.27	332	1.9	9.4	1.94	316	1.77	.	173.82	21.62	1.83	10.12	19.3	30.26
y32B	70	1.788	2.52	330	2.34	8	1.49	438	1.18	22.04	176	14	1.52	6.32	16.56	16.22
r5A	100	1.94	2.43	342	2.31	7.34	1.5	212.54	1.12	22.13	143.35	15	1.55	8.54	19.54	19.02
r8B	100	1.78	3.27	381	2.12	8.53	1.47	225.19	1.32	20.95	103.11	13.89	1.84	9.4	20.84	18.44
y11B	100	2.101	2.88	362	2.95	8.72	1.85	282	1.28	24.94	217.76	21.1	1.63	7.64	21.18	18.46
y22A	100	2.064	3.34	261	2.46	7.98	1.86	340	1.28	31.35	181.89	12.71	1.64	10.06	26.02	19.62
y37B	100	2.074	3.15	334.39	2.55	8.22	2.39	196.42	1.82	31.21	134.81	24.13	1.41	6.34	18.2	15.98
y45A	100	2.058	2.14	382	2.81	6.62	1.52	324	1.14	17.83	108.14	5.45	1.81	6.82	19.3	17.5
y5A	100	2.222	2.72	358	2.23	7.4	1.85	230	0.92	18.44	103.05	17.93	1.91	7.38	19.68	23.24
y9A	100	1.626	2.61	331	2.13	6.37	1.38	278	1.14	31.04	118.76	16.07	1.35	7.94	18.14	11.92

## Sheet: Table 7
Animal	Diet	Fat Thickness (cm)	Ribeye Area (cm2)	Marbling	Numerical Marbling	Quality Grade
Y15B	70	0.9	93.5482	Slight 40	340	340
Y9A	100	0.6	65.1612	Slight 40	340	340
Y19A	70	0.7	94.1934	Slight 60	360	360
R1B	70	0.6	74.8386	Slight 80	380	380
Y2A	70	0.5	82.5805	Slight 80	380	380
Y37B	100	0.5	85.8063	Slight 80	380	380
Y5A	100	0.6	116.129	Slight 90	390	390
Y11B	100	1.2	83.2256	Modest 0	500	433.333
Y22A	100	0.9	93.5482	Modest 40	540	446.667
Y32B	70	0.6	93.5482	Modest 40	540	446.667
Y45A	100	0.75	73.5482	Modest 60	560	453.333
Y18A	70	1.1	64.516	Modest 90	590	463.333
Y25B	70	0.4	71.6128	Small 30	430	410
R8B	100	0.65	105.806	Small 30	430	410
R5A	100	0.8	89.0321	Small 40	440	413.333
Y1A	70	0.9	78.7095	Small 60	460	420

## Sheet: Table 8
Animal	Rep	Diet	Start Cook	End Cook	Cook Time (min)	RawWt (g)	CookedWt (g)	Cook Yield (%)	Shear Avg (kg)
Y2A	1	70	11:10:00	11:25:00	15	437.75	345.7	78.972	2.88057
Y2A	2	70	11:11:00	11:28:00	17	411.4	323.9	78.7312	3.20673
Y9A	1	100	11:36:00	11:47:00	11	384.6	337.45	87.7405	2.16325
Y9A	2	100	11:12:00	11:37:00	25	448.18	343.35	76.6098	3.41528
Y25B	1	70	11:30:00	11:51:00	21	475.65	374.65	78.7659	2.66638
Y25B	2	70	11:32:00	11:42:00	10	490.6	428	87.2401	2.26977
Y45A	1	100	11:16:00	11:38:00	22	482.15	393.55	81.624	3.21172
Y45A	2	100	11:13:00	11:31:00	18	490.3	401.6	81.909	3.09925
Y22A	1	100	08:44:00	09:05:00	21	484.95	381.4	78.6473	2.35362
Y22A	2	100	08:45:00	08:59:00	14	505.75	420	83.045	2.85278
Y15B	1	70	08:52:00	09:08:00	16	438.2	366.2	83.5691	2.43302
Y15B	2	70	09:01:00	09:19:00	18	392.85	299.1	76.1359	3.5716
Y11B	1	100	09:07:00	09:20:00	13	433.2	372.2	85.9187	2.59675
Y11B	2	100	09:17:00	09:28:00	11	565.4	492	87.018	2.67085
Y32B	1	70	09:13:00	09:33:00	20	472.7	362.55	76.6977	3.25057
Y32B	2	70	09:26:00	09:43:00	17	387.65	290.65	74.9774	3.1712
Y5A	1	100	09:32:00	09:53:00	21	338.6	256.1	75.635	3.32152
Y5A	2	100	09:36:00	09:52:00	16	364.65	285.5	78.2943	3.06135
Y19A	1	70	09:40:00	09:55:00	15	435.2	359.7	82.6517	2.21582
Y19A	2	70	09:49:00	10:08:00	19	379.8	283.6	74.6709	2.34305
Y37B	1	100	08:32:00	08:47:00	15	301.4	247.45	82.1002	5.20125
Y37B	2	100	08:33:00	08:44:00	11	275.2	235.05	85.4106	3.88388
Y18A	1	70	08:35:00	08:45:00	10	432.85	394.45	91.1286	1.71253
Y18A	2	70	08:45:00	08:54:00	9	508.75	449.2	88.2948	1.70195
R1B	1	70	08:11:00	08:25:00	14	303.4	258.5	85.2011	4.47376
R8B	1	100	08:46:00	08:52:00	6	468.2	395.55	84.4831	1.84502
R8B	2	100	08:45:00	08:56:00	11	442.25	389	87.9593	3.54265
Y1A	1	70	08:54:00	08:59:00	5	366.3	337.3	92.083	2.32748
Y1A	2	70	08:48:00	08:56:00	8	356.35	327.35	91.8619	1.80187
R5A	1	100	08:09:00	08:26:00	17	472.95	394.7	83.4549	6.00575
R5A	2	100	08:10:00	08:29:00	19	489.25	388.05	79.3153	4.92124

## Sheet: Fig 1
			Actual BW (kg)										EstimatedUtero/Placental/FetalWt (kg)									CalfBW (kg)		MaternalBW - Estimated Gravid Uterus Wt (kg)										ΔMaternal Metabolic BW (kg)
Dam	Calf	Diet	GD158	GD172	GD186	GD200	GD214	GD228	GD242	GD256	GD270		GD158	GD172	GD186	GD200	GD214	GD228	GD242	GD256	GD270	PND0		GD158	GD172	GD186	GD200	GD214	GD228	GD242	GD256	GD270		GD172	GD186	GD200	GD214	GD228	GD242	GD256	GD270
1080	r1B	70	458.128	439.077	448.149	443.613	453.592	453.592	450.871	462.664	462.664		9.65403	11.9569	14.7263	18.0358	21.9656	26.6021	32.0371	38.3669	45.6905	30.2948		448.474	427.12	433.423	425.577	431.627	426.99	418.834	424.297	416.974		-21.3538	-15.0513	-22.8968	-16.8475	-21.484	-29.6406	-24.177	-31.5006
1084	y32B	70	391.904	384.646	385.553	387.368	386.461	404.604	405.512	408.233	410.047		9.97921	12.3597	15.2224	18.6433	22.7055	27.4981	33.1162	39.6592	47.2295	31.3152		381.925	372.287	370.331	368.724	363.755	377.106	372.395	368.574	362.818		-9.63793	-11.5935	-13.2001	-18.1694	-4.81833	-9.52926	-13.3507	-19.1066
1089	y25B	70	458.128	464.932	452.685	462.664	462.664	464.932	474.004	483.076	489.88		10.4778	12.9772	15.9829	19.5748	23.8399	28.872	34.7709	41.6408	49.5893	32.8798		447.65	451.955	436.702	443.089	438.824	436.06	439.233	441.435	440.29		4.3045	-10.9482	-4.5611	-8.8262	-11.5903	-8.41731	-6.21539	-7.36001
1106	r3A	70	453.592	440.892	453.592	445.428	455.86	460.396	462.664	464.932	485.344		11.9736	14.8298	18.2646	22.3693	27.2433	32.9938	39.7347	47.5854	56.6686	37.5737		441.619	426.062	435.328	423.058	428.617	427.402	422.929	417.347	428.675		-15.5568	-6.29104	-18.5604	-13.0017	-14.2163	-18.6892	-24.2719	-12.9435
1141	y19A	70	409.14	398.254	390.997	397.347	401.883	410.955	415.491	422.748	423.655		9.88527	12.2433	15.0791	18.4678	22.4917	27.2393	32.8045	39.2859	46.7849	31.0204		399.255	386.011	375.917	378.879	379.391	383.715	382.686	383.462	376.87		-13.2443	-23.3375	-20.376	-19.8639	-15.5396	-16.5689	-15.7929	-22.3847
1184	y2A	70	431.82	419.119	419.119	419.119	430.913	426.377	423.655	433.634	431.82		11.7351	14.5345	17.9009	21.9238	26.7007	32.3367	38.9434	46.6377	55.54	36.8254		420.085	404.585	401.218	397.195	404.212	394.04	384.712	386.997	376.28		-15.4999	-18.8663	-22.8893	-15.8728	-26.0446	-35.3729	-33.0882	-43.8048
1190	y15B	70	448.149	432.727	430.913	435.449	446.335	441.799	439.985	448.149	453.592		12.1976	15.1072	18.6063	22.7878	27.753	33.611	40.4781	48.4756	57.7288	38.2766		435.952	417.62	412.306	412.661	418.582	408.188	399.506	399.674	395.864		-18.3318	-23.6452	-23.2908	-17.3697	-27.7637	-36.4451	-36.278	-40.088
1192	y18A	70	440.892	433.634	430.005	432.727	443.613	437.263	445.428	446.335	440.892		7.78971	9.64787	11.8825	14.5529	17.7238	21.4649	25.8503	30.9578	36.8671	24.4444		433.102	423.986	418.123	418.174	425.89	415.798	419.577	415.377	404.025		-9.11564	-14.979	-14.9278	-7.21249	-17.3039	-13.5247	-17.7249	-29.0774
1520	y1A	70	432.727	424.562	422.748	422.748	441.799	429.098	428.191	439.985	440.892		9.17711	11.3662	13.9988	17.1449	20.8805	25.2879	30.4545	36.4716	43.4334	28.7982		423.55	413.196	408.749	405.603	420.918	403.81	397.737	403.513	397.458		-10.3538	-14.8008	-17.9468	-2.63153	-19.7395	-25.8133	-20.037	-26.0916
1057	y37B	100	460.396	460.396	474.004	485.344	492.148	510.291	505.755	526.167	532.971		17.4004	21.5511	26.5427	32.5077	39.5907	47.9475	57.7436	69.1524	82.3524	54.6032		442.996	438.845	447.461	452.836	452.557	462.344	448.012	457.015	450.619		-4.1507	4.46545	9.84024	9.56113	19.3481	5.01602	14.0189	7.62275
1059	r5A	100	423.655	430.005	425.47	433.634	453.592	452.685	453.592	460.396	476.272		10.1888	12.6192	15.542	19.0348	23.1823	28.0756	33.8117	40.4921	48.2213	31.9728		413.466	417.386	409.928	414.599	430.41	424.61	419.781	419.904	428.051		3.91986	-3.5389	1.13296	16.9436	11.1431	6.3142	6.43768	14.5842
1086	y22A	100	389.182	400.976	404.604	405.512	400.976	410.047	422.748	436.356	441.799		12.7034	15.7337	19.3779	23.7328	28.9039	35.0049	42.1567	50.4858	60.1227	39.8639		376.479	385.242	385.226	381.779	372.072	375.043	380.591	385.87	381.676		8.76311	8.74764	5.29997	-4.40702	-1.43617	4.11261	9.39119	5.19742
1105	y11B	100	483.076	487.612	489.88	510.291	503.487	526.167	526.167	546.579	555.651		11.7062	14.4987	17.8568	21.8698	26.635	32.257	38.8474	46.5228	55.4032	36.7347		471.37	473.113	472.023	488.422	476.852	493.91	487.32	500.056	500.247		1.74351	0.653324	17.052	5.48294	22.5405	15.9501	28.6864	28.8778
1146	y45A	100	412.769	420.026	424.562	424.562	430.005	446.335	453.592	462.664	469.468		10.4055	12.8877	15.8727	19.4398	23.6755	28.6729	34.5311	41.3536	49.2473	32.6531		402.363	407.139	408.69	405.123	406.33	417.662	419.061	421.311	420.221		4.77533	6.32623	2.75911	3.96654	15.2985	16.6978	18.9471	17.8573
1174	r8B	100	449.056	447.242	453.592	462.664	478.54	483.076	496.684	496.684	508.023		13.4983	16.7182	20.5904	25.2178	30.7124	37.1951	44.7944	53.6448	63.8847	42.3583		435.558	430.524	433.002	437.446	447.827	445.881	451.889	443.039	444.139		-5.03427	-2.5562	1.88829	12.2694	10.3226	16.331	7.48069	8.58064
1196	y35B	100	460.396	451.778	460.396	478.54	483.076	494.416	494.416	517.095	530.703		12.7757	15.8232	19.4882	23.8678	29.0683	35.204	42.3965	50.773	60.4647	40.0907		447.62	435.955	440.908	454.672	454.008	459.212	452.019	466.322	470.238		-11.6658	-6.71246	7.0516	6.38704	11.5912	4.39866	18.7017	22.6178
1504	y9A	100	393.718	389.182	394.625	405.512	415.491	425.47	444.52	448.149	480.808		9.36644	11.6007	14.2876	17.4985	21.3113	25.8096	31.0827	37.224	44.3294	29.3923		384.352	377.581	380.338	388.013	394.179	399.66	413.438	410.925	436.478		-6.7702	-4.01402	3.66129	9.82762	15.3083	29.086	26.5735	52.1268
1513	y5A	100	453.592	450.871	450.871	455.86	469.468	474.004	485.344	503.487	510.291		14.0359	17.3841	21.4105	26.2222	31.9356	38.6766	46.5786	55.7814	66.4291	44.0454		439.556	433.487	429.46	429.638	437.532	435.327	438.765	447.706	443.862		-6.0697	-10.0962	-9.91829	-2.02398	-4.229	-0.791165	8.14967	4.30585
													GravidUterus(kg) = [BirthWeight(kg)x19.32exp((0.02xGD)-(0.0000143xGD^2))] / 1000
		BF(cm)					REA(cm2)						ΔBF(cm)				ΔREA(cm2)
Dam	Diet	GD158	GD186	GD214	GD242	GD270	GD158	GD186	GD214	GD242	GD270		GD186	GD214	GD242	GD270	GD186	GD214	GD242	GD270
1080	70	1.4478	1.27	1.1684	1.0668	0.5842	67.2257	74.9031	71.9353	67.3547	55.4838		-0.1778	-0.2794	-0.381	-0.8636	7.6774	4.70967	0.129032	-11.7419
1084	70	0.4572	0.4318	0.4318	0.4318	0.2286	62.5805	58.1289	51.2902	53.8709	49.0967		-0.0254	-0.0254	-0.0254	-0.2286	-4.4516	-11.2903	-8.70966	-13.4838
1089	70	0.9652	0.889	0.8382	0.6096	0.5588	66.4515	68.516	77.1611	78.1934	62.3225		-0.0762	-0.127	-0.3556	-0.4064	2.06451	10.7097	11.7419	-4.12902
1106	70	1.0414	1.0414	0.9906	0.9652	0.8382	75.4837	72.1934	80.9031	69.4837	65.7418		0	-0.0508	-0.0762	-0.2032	-3.29032	5.41934	-5.99999	-9.74192
1141	70	0.8382	0.8382	0.7874	0.7874	0.7874	63.8708	62.8386	53.8709	50.7096	43.8709		0	-0.0508	-0.0508	-0.0508	-1.03226	-9.99998	-13.1613	-20
1184	70	0.8636	0.6858	0.6604	0.635	0.5588	67.7418	68.9031	59.0967	55.4838	51.0967		-0.1778	-0.2032	-0.2286	-0.3048	1.16129	-8.64514	-12.258	-16.6451
1190	70	1.3208	1.1938	1.1176	1.0414	0.9398	63.8708	68.1289	68.7741	47.6128	55.1612		-0.127	-0.2032	-0.2794	-0.381	4.25806	4.90322	-16.258	-8.70966
1192	70	0.7366	0.7112	0.7874	0.7874	0.6096	73.5482	77.2257	76.1289	68.8386	69.0966		-0.0254	0.0508	0.0508	-0.127	3.67741	2.58064	-4.70967	-4.4516
1520	70	0.6858	0.762	0.635	0.6096	0.5334	64.516	59.0967	46.9676	53.2902	51.4838		0.0762	-0.0508	-0.0762	-0.1524	-5.41934	-17.5484	-11.2258	-13.0322
1057	100	0.9144	0.9398	0.8636	0.8382	0.6096	67.0966	67.2257	59.0967	68.0644	59.8063		0.0254	-0.0508	-0.0762	-0.3048	0.129032	-7.99998	0.96774	-7.29031
1059	100	1.0668	0.9144	0.8636	0.9398	0.8636	69.9353	77.0321	74.9676	79.1611	78.1289		-0.1524	-0.2032	-0.127	-0.2032	7.09676	5.03225	9.22579	8.19353
1086	100	0.8382	0.8636	0.7112	0.6604	0.5842	66.4515	59.9354	60.1934	61.3547	46.258		0.0254	-0.127	-0.1778	-0.254	-6.51612	-6.25805	-5.09676	-20.1935
1105	100	1.3716	1.0922	1.016	1.1938	1.0668	51.6128	81.3547	66.8386	67.4837	73.4837		-0.2794	-0.3556	-0.1778	-0.3048	29.7419	15.2258	15.8709	21.8709
1146	100	0.762	0.7874	0.762	0.762	0.6604	65.1612	59.6773	65.1612	57.2257	60.1934		0.0254	0	0	-0.1016	-5.48386	0	-7.93547	-4.96773
1174	100	1.0668	0.8636	0.9144	1.016	0.889	68.3224	79.6773	67.2257	69.4192	67.7418		-0.2032	-0.1524	-0.0508	-0.1778	11.3548	-1.09677	1.09677	-0.580644
1196	100	0.9144	0.889	0.889	0.8382	0.7112	71.6128	75.5482	72.7095	75.1611	77.3547		-0.0254	-0.0254	-0.0762	-0.2032	3.93548	1.09677	3.54838	5.74192
1504	100	0.8128	0.8636	0.6858	0.8636	0.6858	68.387	64.1934	77.6127	64.1289	63.2902		0.0508	-0.127	0.0508	-0.127	-4.19354	9.22579	-4.25806	-5.09676
1513	100	0.635	0.6604	0.5842	0.5588	0.5334	78.0644	74.3224	73.3547	67.5483	72.1934		0.0254	-0.0508	-0.0762	-0.1016	-3.74193	-4.70967	-10.5161	-5.87096

## Sheet: Fig 2
Animal	Trt	ACTH- positive cells	LH- positive cells	TSH- positive cells	GH- positive cells	PRL- positive cells	Total Cells Counted		GH- intensity	ACTH- intensity	LH- intensity	TSH- intensity	PRL- intensity
R1B	70	61	118	40	107	67	400		91.8008	89.9585	89.111	73.6178	51.695
Y15B	70	59	93	23	148	61	400		64.1432	43.901	83.9928	54.9888	44.204
Y18A	70	54	84	65	107	68	400		77.7045	66.6878	73.7098	71.137	72.292
Y19A	70	52	101	45	131	63	400		74.577	72.5505	71.0838	63.6103	46.8807
Y1A	70	39	85	54	147	.	400		74.188	45.4188	80.8512	71.1833	64.4147
Y25B	70	45	83	74	135	94	400		78.2947	55.5815	69.7515	76.3955	69.294
Y2A	70	40	88	55	123	66	400		79.5463	53.273	87.0198	73.0623	74.183
Y32B	70	57	111	53	148	64	400		80.099	61.3593	87.8768	80.3503	72.216
R5A	100	45	78	50	160	58	400		71.4352	58.859	88.7395	68.8017	52.1357
R8B	100	43	76	52	180	82	400		78.5993	60.314	70.2963	54.036	40.7797
Y11B	100	32	92	69	148	70	400		85.06	54.3588	88.4812	77.774	58.1762
Y22A	100	38	113	56	144	65	400		69.3607	64.7817	77.5652	58.6325	67.051
Y37B	100	50	65	57	172	.	400		75.2793	60.6833	72.712	63.12	57.204
Y45A	100	50	73	74	148	51	400		74.0065	52.8372	87.4368	65.602	56.8268
Y5A	100	58	82	55	155	65	400		86.131	74.1012	91.8803	83.809	54.633
Y9A	100	53	83	71	134	81	400		78.1867	55.8205	102.927	68.953	64.006
